# Supplementary material for: Vaginal microbiota networks as a mechanistic predictor of aerobic vaginitis
Source: Front Microbiol. 2022 Oct 20;13:998813. doi: 10.3389/fmicb.2022.998813 (PMC9631484; doi:10.3389/fmicb.2022.998813)
Supplement: Supplementary Table 1 — Twelve modules across healthy and AV groups. [file Table_1.XLSX]

## Sheet: Sheet1
1	2	3	4	5	6	7	8	9	10	11	12
Acinetobacter	Helicobacter	Finegoldia	Gardnerella	Blautia	Atopobium	Enterococcus	Lactobacillus	Mesorhizobium	Escherichia	Aerococcus	Psychrobacter
Actinomyces		Limnohabitans	Prevotella	Carnobacterium		Gemella		Sneathia	Klebsiella	Anaerococcus
Actinomycetospora		Pseudonocardia	Streptococcus	Clostridium		Mageeibacillus		Ureaplasma		Bifidobacterium
Alistipes		Rubrobacter		Faecalibacterium		Megasphaera				Dialister
Anoxybacillus		Virgibacillus		Granulicatella		Mycoplasma				Eubacterium
Arcanobacterium				Haemophilus		Peptoniphilus				Others
Arthrobacter				Lactococcus		Phyllobacterium
Bacillus				Megamonas		Staphylococcus
Bacteroides				Neisseria		Veillonella
Bradyrhizobium				Pediococcus
Bulleidia
Campylobacter
Chlamydia
Corynebacterium
Fenollaria
Filifactor
Fusobacterium
Geobacter
Halomonas
Halospirulina
Hyphomicrobium
Janibacter
Lachnoclostridium
Lachnospira
Luteimonas
Lysobacter
Massilia
Methylotenera
Mobiluncus
Nitrospira
Nocardioides
Oceanobacillus
Oribacterium
Oscillospira
Paenibacillus
Parabacteroides
Peptococcus
Peptostreptococcus
Planococcus
Polaromonas
Porphyromonas
Pseudomonas
Pseudoramibacter
Pseudoxanthomonas
Ramlibacter
Rhizobium
Rhodanobacter
Rhodoplanes
Roseburia
Ruminococcus
Shewanella
Sphingomonas
Sphingomonas(87%)
Stenotrophomonas
Steroidobacter
Streptomyces
Sutterella
Tannerella
Thiobacillus
Tissierella
Varibaculum
Vibrio
Yersinia
